# Supplementary material for: Glial loss of the metallo β-lactamase domain containing protein, SWIP-10, induces age- and glutamate-signaling dependent, dopamine neuron degeneration
Source: PLoS Genet. 2018 Mar 28;14(3):e1007269. doi: 10.1371/journal.pgen.1007269 (PMC5891035; doi:10.1371/journal.pgen.1007269)
Supplement: S1 Table — (XLSX) [file pgen.1007269.s001.xlsx]

## Sheet: Sheet1
Figure	Strain no.	Background strain/alleles	Transgene no.	Transgene
1	BY250		vtIs7	pdat-1:GFP
	BY1175	vtIs7;swip-10(tm5915)	vtIs7	pdat-1:GFP
	BY956	vtIs7;swip-10(vt29)	vtIs7	pdat-1:GFP
	BY1174	vtIs7;swip-10(vt29)	vtIs7	pdat-1:GFP
2	N2
	TM5915	swip-10(tm5915)
3	BY250		vtIs7	pdat-1:GFP
	BY1175	vtIs7;swip-10(tm5915)	vtIs7	pdat-1:GFP
4	BY1175	vtIs7;swip-10(tm5915)	vtIs7	pdat-1:GFP
	BY1257-BY1258, BY1262	vtIs7;swip-10(tm5915)	vtIs7; vtEx188-190	pdat-1:GFP, [SWIP10 genomic PCR, pelt-2:GFP, punc-122:RFP, pdat-1:mCherry]
	BY1199-BY1201	vtIs7;swip-10(tm5915)	vtIs7; vtEx269-271	pdat-1:GFP, [pptr-10:swip-10 cDNA, punc122:RFP]
	BY1233-BY1235	vtIs7;swip-10(tm5915)	vtIs7; vtEx283-285	pdat-1:GFP; [phlh-17:swip-10 cDNA, punc122:RFP]
	BY1241-1243	vtIs7;swip-10(tm5915)	vtIs7; vtEx159-161	pdat-1:GFP; [pdat-1:swip-10 cDNA, pdat-1:mcherry, punc122:RFP]
	MT17370		nsIs242	pgcy-33:GFP
	BY1193	nsIs242;swip-10(tm5915)	nsIs242	pgcy-33:GFP
	TV12498		wgIs328	pser2prom3:myrGFP
	BY1207	wgIs328; swip-10(tm5915)	wgIs328	pser2prom3:myrGFP
	OH1422		otIs138	pser2prom3:GFP
	BY1208	otIs138; swip-10(5915)	otIs138	pser2prom3:GFP
5	BY250		vtIs7	pdat-1:GFP
	BY1194	vtIs7;eat-4(ky5)	vtIs7	pdat-1:GFP
	BY1184	vtIs7;vglu-2(ok2356)	vtIs7	pdat-1:GFP
	BY1190	vtIs7;vglu-3(tm3990)	vtIs7	pdat-1:GFP
	BY1175	vtIs7;swip-10(tm5915)	vtIs7	pdat-1:GFP
	BY1195	vtIs7;eat-4(ky5);swip-10(tm5915)	vtIs7	pdat-1:GFP
	BY1183	vtIs7;vglu-2(ok2356);swip-10(tm5915)	vtIs7	pdat-1:GFP
	BY1185	vtIs7;vglu-3(tm3990);swip-10(tm5915)	vtIs7	pdat-1:GFP
	BY1176	vtIs7;glt-1(ok206)	vtIs7	pdat-1:GFP
	BY1179	vtIs7;glt-3(bz34)	vtIs7	pdat-1:GFP
	BY1180	vtIs7;glt-4(bz69)	vtIs7	pdat-1:GFP
	BY1278	vtIs7;glt-5(bz70)	vtIs7	pdat-1:GFP
	BY1247	vtIs7;glt-6(tm1316)	vtIs7	pdat-1:GFP
	BY1248	vtIs7;glt-7(tm1641)	vtIs7	pdat-1:GFP
	BY1292	vtIs7;aat-1(tm5841)	vtIs7	pdat-1:GFP
	BY1294	vtIs7;aat-2(tm5841)	vtIs7	pdat-1:GFP
	BY1293	vtIs7;aat-3(tm5203)	vtIs7	pdat-1:GFP
	BY1327	vtIs7;aat-5(tm5367)	vtIs7	pdat-1:GFP
	BY1329	vtIs7;aat-6(tm2881)	vtIs7	pdat-1:GFP
	BY1295	vtIs7;aat-7(tm5480)	vtIs7	pdat-1:GFP
	BY1307	vtIs7;aat-9(tm5413)	vtIs7	pdat-1:GFP
	BY1271	vtIs7;aat-1(tm5841);swip-10(tm5915)	vtIs7	pdat-1:GFP
	BY1296	vtIs7;aat-2(tm5841);swip-10(tm5915)	vtIs7	pdat-1:GFP
	BY1272	vtIs7;swip-10(tm5915) aat-3(tm5203)	vtIs7	pdat-1:GFP
	BY1328	vtIs7;aat-5(tm5367);swip-10(tm5915)	vtIs7	pdat-1:GFP
	BY1330	vtIs7;aat-6(tm2881);swip-10(tm5915)	vtIs7	pdat-1:GFP
	BY1297	vtIs7;aat-7(tm5480);swip-10(tm5915)	vtIs7	pdat-1:GFP
	BY1298	vtIs7;aat-9(tm5413);swip-10(tm5915)	vtIs7	pdat-1:GFP
6	BY250		vtIs7	pdat-1:GFP
	BY1175	vtIs7;swip-10(tm5915)	vtIs7	pdat-1:GFP
	BY1198	vtIs7;nmr-1(ak4);swip-10(tm5915)	vtIs7	pdat-1:GFP
	BY1197	vtIs7;nmr-2(tm3785);swip-10(tm5915)	vtIs7	pdat-1:GFP
	BY1213	vtIs7;glr-1(n2461);swip-10(tm5915)	vtIs7	pdat-1:GFP
	BY1212	vtIs7;glr-2(ok2342);swip-10(tm5915)	vtIs7	pdat-1:GFP
	BY1256	vtIs7;glr-3(tm6403);swip-10(tm5915)	vtIs7	pdat-1:GFP
	BY1228	vtIs7;glr-4(ok3239);swip-10(tm5915)	vtIs7	pdat-1:GFP
	BY1253	vtIs7;glr-5(tm3506);swip-10(tm5915)	vtIs7	pdat-1:GFP
	BY1229	vtIs7;swip-10(tm5915)glr-6(tm2729)	vtIs7	pdat-1:GFP
	BY1255	vtIs7;glr-7(tm1824));swip-10(tm5915)	vtIs7	pdat-1:GFP
	BY1211	vtIs7;mgl-1(tm1181);swip-10(tm5915)	vtIs7	pdat-1:GFP
	BY1285	vtIs7 mgl-2(tm355);swip-10(tm5915)	vtIs7	pdat-1:GFP
	BY1252	vtIs7;mgl-3(tm1706);swip-10(tm5915)	vtIs7	pdat-1:GFP
	BY1197	vtIs7;nmr-2(tm3785);swip-10(tm5915)	vtIs7	pdat-1:GFP
	BY1213	vtIs7;glr-1(n2461);swip-10(tm5915)	vtIs7	pdat-1:GFP
	BY1227	vtIs7;glr-1(n2461);nmr-2(tm3785);swip-10(tm5915)	vtIs7	pdat-1:GFP
	BY1284,BY1286-BY1287	BY250;nmr-2(tm3785)	vtIs7; vtEx293-295	pdat-1:GFP; [pnmr-2::NMR2 genomic, pdat-1::myrRFP, punc122::RFP]
	BY1288-BY1289	BY250;glr-1(n2561)	vtIs7; vtEx290-292	pdat-1:GFP; [pglr-1::GLR1 genomic, pdat-1::myrRFP, punc122::RFP]
7	BY250		vtIs7	pdat-1:GFP
	BY1175	vtIs7;swip-10(tm5915)	vtIs7	pdat-1:GFP
	BY1245	vtIs7;crt-1(ok948)	vtIs7	pdat-1:GFP
	BY1246	vtIs7;crt-1(ok948);swip-10(tm5915)	vtIs7	pdat-1:GFP
	BY1270	vtIs7;glr-1(n2461);crt-1(ok948);swip-10(tm5915)	vtIs7	pdat-1:GFP
	BY1290	vtIs7;clp-1(ok690)	vtIs7	pdat-1:GFP
	BY1291	vtIs7;clp-1(ok690);swip-10(tm5915)	vtIs7	pdat-1:GFP
	CL2166		dvIs19	pgst-4:GFP
	BY1259	dvIs19;swip-10(tm5915)	dvIs19	pgst-4:GFP
	SJ4005		zcIs4	phsp-4:GFP
	BY1260	zcIs4; swip-10(tm5915)	zcIs4	phsp-4:GFP
8	BY250		vtIs7	pdat-1:GFP
	BY1237	vtIs7;ced-3(n717)	vtIs7	pdat-1:GFP
	BY1239	vtIs7;ced-4(n1162)	vtIs7	pdat-1:GFP
	BY1308	vtIs7;ced-9(n1950)	vtIs7	pdat-1:GFP
	BY1175	vtIs7;swip-10(tm5915)	vtIs7	pdat-1:GFP
	BY1238	vtIs7;ced-3(n717);swip-10(tm5915)	vtIs7	pdat-1:GFP
	BY1240	vtIs7;ced-4(n1162);swip-10(tm5915)	vtIs7	pdat-1:GFP
	BY1309	vtIs7;ced-9(n1950);swip-10(tm5915)	vtIs7	pdat-1:GFP
	BY1312	vtIs7;ced-1(e1755)	vtIs7	pdat-1:GFP
	BY1315	vtIs7;ced-6(n1813)	vtIs7	pdat-1:GFP
	BY1317	vtIs7;ced-10(n3246)	vtIs7	pdat-1:GFP
	BY1313	vtIs7;ced-1(e1755);swip-10(tm5915)	vtIs7	pdat-1:GFP
	BY1316	vtIs7;ced-6(n1813);swip-10(tm5915)	vtIs7	pdat-1:GFP
	BY1318	vtIs7;ced-10(n3246);swip-10(tm5915)	vtIs7	pdat-1:GFP
S1	BY1224-BY1225	vtIs7	vtIs7; vtEx272-273	pdat-1:GFP; pdat-1:myrRFP
	BY1209-BY1210	vtIs7;swip-10(tm5915)	vtIs7; vtEx272-273	pdat-1:GFP; pdat-1:myrRFP
S2	nsIs105		nsIs105	phlh-17::GFP
	BY1310	nsIs105;swip-10(tm5915)	nsIs105	phlh-17::GFP
	nsIs108		nsIs108	pptr-10:myrRFP
	BY1204	nsIs108;swip-10(tm5915)	nsIs108	pptr-10:myrRFP
S3	BY250		vtIs7	pdat-1:GFP
	BY1175	vtIs7;swip-10(tm5915)	vtIs7	pdat-1:GFP
	BY1177	vtIs7;cat-2(tm2261);swip-10(tm5915)	vtIs7	pdat-1:GFP
	BY1206	vtIs7;dat-1(ok157)	vtIs7	pdat-1:GFP
S4	BY250		vtIs7	pdat-1:GFP
	BY1175	vtIs7;swip-10(tm5915)	vtIs7	pdat-1:GFP
S5	BY250		vtIs7	pdat-1:GFP
	BY1175	vtIs7;swip-10(tm5915)	vtIs7	pdat-1:GFP
	BY1271	vtIs7;aat-1(tm5841);swip-10(tm5915)	vtIs7	pdat-1:GFP
	BY1311	vtIs7;vglu-3(tm3990);aat-1(tm5841);swip-10(tm5915)	vtIs7	pdat-1:GFP
S6	BY250		vtIs7	pdat-1:GFP
	BY1175	vtIs7;swip-10(tm5915)	vtIs7	pdat-1:GFP
	BY1186	vtIs7;acy-1(nu329)swip-10(tm5915)	vtIs7	pdat-1:GFP
	BY1192	vtIs7;dapk-1(gk219);swip-10(tm5915)	vtIs7	pdat-1:GFP
